# Supplementary material for: Novel Enzymatic Reagentless Glucose Biosensors Based on Noble Metal Nanostructures
Source: Polymers (Basel). 2026 May 22;18(11):1273. doi: 10.3390/polym18111273 (PMC13259085; doi:10.3390/polym18111273)
Supplement: Supplementary file 1 [file polymers-18-01273-s001.zip]

Archive with 1 entries (1 files):
- polymers-4276951-supplementary.pdf
